# Supplementary material for: The Relationship between Sense of Presence, Emotional Response, and Clinical Outcomes in Virtual Reality-Based Therapy for Treatment-Resistant Schizophrenia: An Exploratory Correlational Study
Source: J Pers Med. 2024 Jun 8;14(6):614. doi: 10.3390/jpm14060614 (PMC11204393; doi:10.3390/jpm14060614)
Supplement: Supplementary file 1 [file jpm-14-00614-s001.zip]

Archive with 1 entries (1 files):
- jpm-3011097-supplementary.pdf
